# Supplementary material for: Enterobacterales plasmid sharing amongst human bloodstream infections, livestock, wastewater, and waterway niches in Oxfordshire, UK
Source: eLife. 2023 Mar 24;12:e85302. doi: 10.7554/eLife.85302 (PMC10703447; doi:10.7554/eLife.85302)
Supplement: Supplementary file 1. — Presented are the cluster name, cluster size, mlst PubMLST genera of plasmid hosts, plasmid PlasmidFinder annotations, and plasmid NCBIAMRFinder annotations, and (ii) a core gene phylogeny and consensus gene synteny heatmap for all clusters in the metadata table, in cluster size decreasing order. Core gene phylogeny scales are in single nucleotide polymorphisms (SNPs). [file elife-85302-supp1.zip]

Archive with 2 entries (2 files):
- 85302SupplementaryFile1.pdf
- __MACOSX/._85302SupplementaryFile1.pdf
